# Supplementary material for: GABAergic neuron-to-glioma synapses in diffuse midline gliomas
Source: Nature. 2025 Feb 19;639(8056):1060–8. doi: 10.1038/s41586-024-08579-3 (PMC11946904; doi:10.1038/s41586-024-08579-3)
Supplement: Supplementary file 4 — Source Data Figs. 3, 4 and Source Data Extended Data Figs. 4–7 [file 41586_2024_8579_MOESM4_ESM.xlsx]

## Sheet: Figure 3
	Figure 3f			Figure 3g					Figure 3k											Figure 3l								Figure 3m
	Control	PTX		Control	D-AP5	NBQX	Bic			pcGBM2			Whole cell			SU-DIPGVI					Bumetanide			SU-DIPGVI					Control			Bumetanide
	7.9861	1.4423		8	7.4	7.1	1		mV	Mean	SEM	N	Mean	SEM	N	Mean	SEM	N		mV	Mean	SEM	N	Mean	SEM	N		mV	Mean	SEM	N	Mean	SEM	N
	5.3506	1.9496		15.7	14	12.8	0.2		-110	-23.385	12.7128	6	-203.6	81.4898	4	-85.4833	36.3238	6		-110	-21.08	10.2041	5	-85.4833	36.3238	6		-70	-14.16	6.333	5	-8.42	5.353	5
	2.8309	0.066176		19.3	14.1	13.4	0.6		-90	-13.8467	8.74328	6	-153.475	64.0011	4	-69.3333	34.3185	6		-90	-12.41	6.76967	5	-69.3333	34.3185	6		-50	-38.46	23.44	5	-25.5	18.07	5
	13.069	0.24062		12.5	10.2	9.4	0.8		-70	-5.705	4.16955	6	-90.575	35.2696	4	-47.9333	24.0388	6		-70	-7.2	4.7571	5	-47.9333	24.0388	6		-30	-26.7	18.09	5	-10.62	9.024	5
	7.5	1.4375							-50	2.43333	0.992235	6	-60.925	25.2956	4	-25.8833	11.4099	6		-50	-0.5	3.77138	5	-25.8833	11.4099	6		-10	-37.12	22.81	5	-18.72	12.48	5
	33.317	3.9542							-30	5.815	1.88915	6	-38.625	15.321	4	-1.93333	5.11812	6		-30	8.1	2.10594	5	-1.93333	5.11812	6		10	-38.58	37.2	5	-25.88	30.24	5
	48.594	12.5		Repeated measures ANOVA with Dunnett’s post hoc					-10	11.1033	3.96962	6	-6.575	4.81391	4	13.6	7.7599	6		-10	16.22	4.72673	5	13.6	7.7599	6
				P value	0.1787	0.1093	0.0287		10	17.73	7.40176	6	11.2425	5.76249	4	26.4833	11.3856	6		10	23.28	6.58365	5	26.4833	11.3856	6
									30	25.47	11.6921	6	28.8	11.3032	4	39.0833	13.5577	6		30	39.8	19.2932	5	39.0833	13.5577	6
	Paired two-tailed t test
	P value	0.0341

## Sheet: Figure 4
	Figure 4c			Figure 4d			Figure 4e				Figure 4f				Figure 4g				Figure 4i
	Vehicle	LZP		Mock stim	Stim		Vehicle	LZP (low)	LZP (high)		Vehicle	LZP (low)	LZP (high)		Vehicle	LZP (low)	LZP (high)		Vehicle	LZP (low)	LZP (high)
	40.4877	68.685		0.0857143	0.117925		0.0952862	0.12151	0.103535		Vehicle	Ativan (2 mg/kg)	Ativan (8mg/kg)		0.0490196	0.0744681	0.106796		0.125984	0.102041	0.125786
	27.5888	54.283		0.0695652	0.0691824		0.100529	0.0698209	0.190412		0.0952862	0.12151	0.103535		0.0731707	0.102273	0.186047		0.116667	0.204082	0.129213
	59.2681	80.2272		0.026393	0.0572391		0.0638709	0.144093	0.133009		0.100529	0.0698209	0.190412		0.0434783	0.10989	0.161616		0.140351	0.080402	0.088
				0.0508475	0.125		0.11005	0.0790469	0.0726852		0.0638709	0.144093	0.133009		0.0891089	0.26257	0.217822		0.191176		0.150235
				0.0654206	0.128205		0.094228	0.203704	0.208333		0.11005	0.0790469	0.0726852		0.128704	0.122046	0.185972
	Paired two-tailed t test			0.106667	0.102941		0.097087	0.126761	0.219512		0.094228	0.203704	0.208333		0.127734	0.138676	0.283466
	P value	0.0075			0.141844		0.130435	0.125	0.208955		0.097087	0.126761	0.219512		0.126042	0.187539			One-way ANOVA
					0.0886076			0.103896			0.130435	0.125	0.208955		0.0987654	0.15512			P value	0.7874
												0.103896
																			Dunnett's multiple comparisons	Vehicle vs. LZP (low)	Vehicle vs. LZP (high)
				Two-tailed t test			One-way ANOVA								One-way ANOVA				P value	0.8637	0.732
				P value	0.0386		P value	0.0374			One-way ANOVA				P value	0.0075
											P value	0.0573
							Dunnett's multiple comparisons	Vehicle vs. LZP (low)	Vehicle vs. LZP (high)						Dunnett's multiple comparisons	Vehicle vs. LZP (low)	Vehicle vs. LZP (high)
							P value	0.4933	0.0228		Dunnett's multiple comparisons	Vehicle vs. LZP (low)	Vehicle vs. LZP (high)		P value	0.1016	0.0041
											P value	0.325	0.033
							Post-test for linear contrast								Post-test for linear contrast
							P value	0.0124			Post-test for linear contrast				P value	0.002
											P value	0.0181

## Sheet: Extended Data Figure 4
	Extended Data Figure 4b
	19.4534
	18.9129
	22.6014
	22.2792

## Sheet: Extended Data Figure 5
	Extended Data Figure 5a
		SU-DIPGVI			SU-DIPGXIII-FL
	mV	Mean	SEM	N	Mean	SEM	N
	-110	-85.4833	36.3238	6	-75.44	32.0471	5
	-90	-69.3333	34.3185	6	-56.06	23.4191	5
	-70	-47.9333	24.0388	6	-45.04	20.2905	5
	-50	-25.8833	11.4099	6	-32.57	13.7996	5
	-30	-1.93333	5.11812	6	-14.34	7.72925	5
	-10	13.6	7.7599	6	9.34	1.49153	5
	10	26.4833	11.3856	6	14.04	7.92499	5
	30	39.0833	13.5577	6	37.34	10.3197	5

## Sheet: Extended Data Figure 6
	Ectended Data Figure 6c						Extended Data Figure 6d			Extended Data Figure 6e
	SU-DIPG-VI			SU-DIPG-XIII-FL			Unstim	Stim		Mock Stim	Stim
	Tumor-affected	Contralateral control		Tumor-affected	Contralateral control		38.0952	85.3659		3.75	41.9355
	6433	6733		5114.96	4221.9		30.9859	76.8116		32.2727	63.8889
	5962	6022		5031.25	5276.07		33.3333	51.1111		18.8679	67.8571
	4078	5578		4785.45	5139.96		30.7692	60.8696
	4719	5891					34.4828	52.381
										Two-tailed t test
				Paired two-tailed t test						P value	0.0264
	Paired two-tailed t test			P value	0.829		Paired two-tailed t test
	P value	0.1147					P value	0.0078

## Sheet: Extended Data Figure 7
	Extended Data Figure 7b					Extended Data Figure 7a
	SU-DIPGVI					Vehicle	LZP (High)
	Vehicle	0.2 nM	5.5 nM	1 μM		1.1	5.22
	0.1994	0.21	0.2386	0.1755		1.34	4.19
	0.2106	0.1633	0.2056	0.2118		1.77	2.39
	0.1447	0.1727	0.2027	0.2273		1.41	5.38
						2.51	4.68
						1.66
	SU-DIPGXIII-FL
	Vehicle	0.2 nM	5.5 nM	1 μM		Two-tailed t test
	0.314406	0.378002	0.341586	0.322406		P value	0.0006
	0.30304	0.306881	0.356217	0.363202
	0.337082	0.315579	0.31947	0.35027
